# Supplementary material for: Guanidine–Curcumin Complex-Loaded Amine-Functionalised Hollow Mesoporous Silica Nanoparticles for Breast Cancer Therapy
Source: Cancers (Basel). 2022 Jul 18;14(14):3490. doi: 10.3390/cancers14143490 (PMC9323383; doi:10.3390/cancers14143490)
Supplement: Supplementary file 1 [file cancers-14-03490-s001.zip]

Archive with 2 entries (2 files):
- cancers-1796436 - Supplementary Figure S1.pdf
- cancers-1796436-Supplementary Table S1.xls
